# Supplementary material for: Phospholamban p.Leu39* Cardiomyopathy Compared with Other Sarcomeric Cardiomyopathies: Age-Matched Patient Cohorts and Literature Review
Source: J Cardiovasc Dev Dis. 2024 Jan 28;11(2):41. doi: 10.3390/jcdd11020041 (PMC10889724; doi:10.3390/jcdd11020041)
Supplement: Supplementary file 1 [file jcdd-11-00041-s001.zip]

Archive with 1 entries (1 files):
- jcdd-2830607-supplementary.pdf
